# Supplementary material for: On the Value of In Vitro Cell Systems for Mechanobiology from the Perspective of Yes-Associated Protein/Transcriptional Co-Activator with a PDZ-Binding Motif and Focal Adhesion Kinase and Their Involvement in Wound Healing, Cancer, Aging, and Senescence
Source: Int J Mol Sci. 2023 Aug 11;24(16):12677. doi: 10.3390/ijms241612677 (PMC10454169; doi:10.3390/ijms241612677)
Supplement: Supplementary file 1 [file ijms-24-12677-s001.zip]

Archive with 1 entries (1 files):
- ijms-2430287-supplementary.pdf
